# Supplementary material for: Genome Sequencing of the Japanese Eel (Anguilla japonica) for Comparative Genomic Studies on tbx4 and a tbx4 Gene Cluster in Teleost Fishes
Source: Mar Drugs. 2019 Jul 20;17(7):426. doi: 10.3390/md17070426 (PMC6669545; doi:10.3390/md17070426)
Supplement: Supplementary file 1 [file marinedrugs-17-00426-s001.zip]

Archive with 12 entries (9 files):
- supplementary tables/
- supplementary tables/Table S1.docx
- __MACOSX/
- __MACOSX/supplementary tables/
- __MACOSX/supplementary tables/._Table S1.docx
- supplementary tables/Table S2.docx
- __MACOSX/supplementary tables/._Table S2.docx
- supplementary tables/Table S3.docx
- __MACOSX/supplementary tables/._Table S3.docx
- supplementary tables/Table S4.docx
- __MACOSX/supplementary tables/._Table S4.docx
- __MACOSX/._supplementary tables
